# Supplementary material for: Magnetic MgFeO@BC Derived from Rice Husk as Peroxymonosulfate Activator for Sulfamethoxazole Degradation: Performance and Reaction Mechanism
Source: Int J Mol Sci. 2024 Nov 1;25(21):11768. doi: 10.3390/ijms252111768 (PMC11546872; doi:10.3390/ijms252111768)
Supplement: Supplementary file 1 [file ijms-25-11768-s001.zip]

Archive with 1 entries (1 files):
- ijms-3285603-supplementary.pdf
